# Supplementary material for: Calendula officinalis Triterpenoid Saponins Impact the Immune Recognition of Proteins in Parasitic Nematodes
Source: Pathogens. 2021 Mar 4;10(3):296. doi: 10.3390/pathogens10030296 (PMC7999767; doi:10.3390/pathogens10030296)
Supplement: Supplementary file 1 [file pathogens-10-00296-s001.zip]

Archive with 3 entries (2 files):
- pathogens-1109422-supplementary materials-final/
- pathogens-1109422-supplementary materials-final/Pathogens_Supplementary Dataset_Figure S.docx
- pathogens-1109422-supplementary materials-final/Pathogens_Supplementary Dataset_Table S.xlsx
