# Supplementary material for: Calendula officinalis Triterpenoid Saponins Impact the Immune Recognition of Proteins in Parasitic Nematodes
Source: Pathogens. 2021 Mar 4;10(3):296. doi: 10.3390/pathogens10030296 (PMC7999767; doi:10.3390/pathogens10030296)
Supplement: Supplementary file 1 [file pathogens-10-00296-s001.zip › pathogens-1109422-supplementary materials-final/Pathogens_Supplementary Dataset_Table S.xlsx]

## Sheet: wyniki
Supplmentary Dataset: Table S. The characteristics of Heligmosomoides polygyrus bakeri L3 proteins affected by Calendula officinals glucuronides
Band	SeqName	Description	Length	GO: cellular component	GO: molecular function	GO: biological process	Enzyme Names	GO IDs
1 and 2	XP_013300832.1	ATP synthase subunit beta, mitochondrial	541	mitochondrial inner membrane; mitochondrial small ribosomal subunit; integral component of membrane; proton-transporting ATP synthase complex, catalytic core F(1); non-motile cilium	ATP binding; methyltransferase activity; protein domain specific binding; metal ion binding; proton-transporting ATP synthase activity, rotational mechanism	protein methylation; mating behavior; determination of adult lifespan; gonad development; negative regulation of gene expression; ATP synthesis coupled proton transport; defecation; dauer larval development; inductive cell migration; pharyngeal pumping; embryonic morphogenesis; defense response to Gram-negative bacterium; ATP hydrolysis coupled cation transmembrane transport	Adenosinetriphosphatase; Nucleoside-triphosphate phosphatase	F:GO:0005524; C:GO:0005743; C:GO:0005763; P:GO:0006479; P:GO:0007617; F:GO:0008168; P:GO:0008340; P:GO:0008406; P:GO:0010629; P:GO:0015986; C:GO:0016021; F:GO:0019904; P:GO:0030421; P:GO:0040024; P:GO:0040039; P:GO:0043050; C:GO:0045261; F:GO:0046872; F:GO:0046933; P:GO:0048598; P:GO:0050829; C:GO:0097730; P:GO:0099132
1 and 2	ABX39216.1	beta-tubulin isotype 1	448	cytoplasm; microtubule	GTPase activity; structural constituent of cytoskeleton; GTP binding	cytoskeleton organization; microtubule-based process	Nucleoside-triphosphate phosphatase	F:GO:0003924; F:GO:0005200; F:GO:0005525; C:GO:0005737; C:GO:0005874; P:GO:0007010; P:GO:0007017
1 and 2	CDJ95285.1	myosin head	1963	striated muscle myosin thick filament; A band	microfilament motor activity; ATP binding; structural constituent of muscle; actin filament binding	muscle contraction; oviposition; skeletal muscle myosin thick filament assembly; locomotion; pharyngeal pumping; inositol lipid-mediated signaling	Nucleoside-triphosphate phosphatase	F:GO:0000146; F:GO:0005524; C:GO:0005863; P:GO:0006936; F:GO:0008307; P:GO:0018991; P:GO:0030241; C:GO:0031672; P:GO:0040011; P:GO:0043050; P:GO:0048017; F:GO:0051015
1 and 2	AAT36324.1	CRE-UNC-15 protein	876	microtubule organizing center; A band; myosin filament;	motor activity; cytoskeletal protein binding; SH3 domain binding; protein kinase binding;	skeletal muscle myosin thick filament assembly; locomotion; positive regulation of ovulation; positive regulation of sarcomere organization	Nucleoside-triphosphate phosphatase	F:GO:0003774; C:GO:0005815; F:GO:0008092; F:GO:0017124; F:GO:0019901; P:GO:0030241; C:GO:0031672; C:GO:0032982; P:GO:0040011; P:GO:0060279; P:GO:0060298
1 and 2	EYC31965.1	V-type ATPase, B subunit	458	proton-transporting V-type ATPase, V1 domain	ATP binding; proton-transporting ATPase activity, rotational mechanism	response to hypoxia; ATP hydrolysis coupled proton transport; positive regulation of programmed cell death; ATP metabolic process; regulation of intracellular pH; regulation of syncytium formation by plasma membrane fusion; cell-cell adhesion	Adenosinetriphosphatase; Nucleoside-triphosphate phosphatase	P:GO:0001666; F:GO:0005524; P:GO:0015991; C:GO:0033180; P:GO:0043068; P:GO:0046034; F:GO:0046961; P:GO:0051453; P:GO:0060142; P:GO:0098609
1 and 2	AEX31242.1	Tubulin/FtsZ family, GTPase domain protein	446	extracellular region; cytoplasm; microtubule	GTPase activity; structural constituent of cytoskeleton; GTP binding	cytoskeleton organization; microtubule-based process	Nucleoside-triphosphate phosphatase	F:GO:0003924; F:GO:0005200; F:GO:0005525; C:GO:0005576; C:GO:0005737; C:GO:0005874; P:GO:0007010; P:GO:0007017
1 and 2	ETN70891	carboxyl transferase domain protein	535		histone acetyltransferase activity; ligase activity	regulation of transcription, DNA-templated; histone acetylation	Arylamine N-acetyltransferase; Histone acetyltransferase	F:GO:0004402; P:GO:0006355; P:GO:0016573; F:GO:0016874
1 and 2	AAF87583.1	heat shock protein 70	644	cytosol	ATP binding; ATPase activity	determination of adult lifespan; response to heat; retrograde transport, endosome to Golgi	Adenosinetriphosphatase; Nucleoside-triphosphate phosphatase	F:GO:0005524; C:GO:0005829; P:GO:0008340; P:GO:0009408; F:GO:0016887; P:GO:0042147
1 and 2	ABX82966.1	Actin	376	striated muscle thin filament; actin filament; cell cortex;	structural constituent of cytoskeleton; ATP binding;	mitotic cytokinesis; meiosis II cytokinesis; cortical actin cytoskeleton organization; locomotion		P:GO:0000281; F:GO:0005200; F:GO:0005524; C:GO:0005865; C:GO:0005884; C:GO:0005938; P:GO:0007111; P:GO:0030866; P:GO:0040011
1 and 2	ACT34055.1	glutamate dehydrogenase	532		nucleotide binding; oxidoreductase activity, acting on the CH-NH2 group of donors, NAD or NADP as acceptor	cellular amino acid metabolic process; oxidation-reduction process		F:GO:0000166; P:GO:0006520; F:GO:0016639; P:GO:0055114
3	ABX82966.1-1	Actin	376	striated muscle thin filament; actin filament; cell cortex;	structural constituent of cytoskeleton; ATP binding;	mitotic cytokinesis; meiosis II cytokinesis; cortical actin cytoskeleton organization; locomotion		P:GO:0000281; F:GO:0005200; F:GO:0005524; C:GO:0005865; C:GO:0005884; C:GO:0005938; P:GO:0007111; P:GO:0030866; P:GO:0040011
3	CDJ88360.1	putative chaperone protein DnaK	829	cytosol; plasma membrane	ATP binding; heat shock protein binding; ATPase activity, coupled; protein folding chaperone; unfolded protein binding; misfolded protein binding	determination of adult lifespan; cellular response to heat; cellular response to unfolded protein; protein refolding; retrograde transport, endosome to Golgi; chaperone cofactor-dependent protein refolding	Adenosinetriphosphatase; Nucleoside-triphosphate phosphatase	F:GO:0005524; C:GO:0005829; C:GO:0005886; P:GO:0008340; F:GO:0031072; P:GO:0034605; P:GO:0034620; P:GO:0042026; P:GO:0042147; F:GO:0042623; F:GO:0044183; F:GO:0051082; P:GO:0051085; F:GO:0051787
3	ADK47524.1	phosphopyruvate hydratase	434	phosphopyruvate hydratase complex	magnesium ion binding; phosphopyruvate hydratase activity;	glycolytic process	Phosphopyruvate hydratase	C:GO:0000015; F:GO:0000287; F:GO:0004634; P:GO:0006096
3	EYC26588.1	protein unc-87	558	stress fiber; striated muscle thin filament; I band	actin binding	actomyosin structure organization		C:GO:0001725; F:GO:0003779; C:GO:0005865; P:GO:0031032; C:GO:0031674
3	CDJ95285.1-1	myosin head	1963	striated muscle myosin thick filament; A band	microfilament motor activity; ATP binding; structural constituent of muscle; actin filament binding	muscle contraction; oviposition; skeletal muscle myosin thick filament assembly; locomotion; pharyngeal pumping; inositol lipid-mediated signaling	Nucleoside-triphosphate phosphatase	F:GO:0000146; F:GO:0005524; C:GO:0005863; P:GO:0006936; F:GO:0008307; P:GO:0018991; P:GO:0030241; C:GO:0031672; P:GO:0040011; P:GO:0043050; P:GO:0048017; F:GO:0051015
3	ABV44405.1	tropomyosin	284	striated muscle thin filament; actin filament; I band	actin filament binding	regulation of actin filament polymerization; negative regulation of actin filament depolymerization; spicule insertion; locomotion; regulation of protein binding		C:GO:0005865; C:GO:0005884; P:GO:0030833; P:GO:0030835; C:GO:0031674; P:GO:0034609; P:GO:0040011; P:GO:0043393; F:GO:0051015
3	XP_013300832.1-1	ATP synthase subunit beta, mitochondrial	541	mitochondrial inner membrane; mitochondrial small ribosomal subunit; integral component of membrane; proton-transporting ATP synthase complex, catalytic core F(1); non-motile cilium	ATP binding; methyltransferase activity; protein domain specific binding; metal ion binding; proton-transporting ATP synthase activity, rotational mechanism	protein methylation; mating behavior; determination of adult lifespan; gonad development; negative regulation of gene expression; ATP synthesis coupled proton transport; defecation; dauer larval development; inductive cell migration; pharyngeal pumping; embryonic morphogenesis; defense response to Gram-negative bacterium; ATP hydrolysis coupled cation transmembrane transport	Adenosinetriphosphatase; Nucleoside-triphosphate phosphatase	F:GO:0005524; C:GO:0005743; C:GO:0005763; P:GO:0006479; P:GO:0007617; F:GO:0008168; P:GO:0008340; P:GO:0008406; P:GO:0010629; P:GO:0015986; C:GO:0016021; F:GO:0019904; P:GO:0030421; P:GO:0040024; P:GO:0040039; P:GO:0043050; C:GO:0045261; F:GO:0046872; F:GO:0046933; P:GO:0048598; P:GO:0050829; C:GO:0097730; P:GO:0099132
4	ADZ24723.1	disorganized muscle protein 1	321		metal ion binding			F:GO:0046872
4	ABX82966.1-2	Actin	376	striated muscle thin filament; actin filament; cell cortex	structural constituent of cytoskeleton; ATP binding	mitotic cytokinesis; meiosis II cytokinesis; cortical actin cytoskeleton organization; locomotion		P:GO:0000281; F:GO:0005200; F:GO:0005524; C:GO:0005865; C:GO:0005884; C:GO:0005938; P:GO:0007111; P:GO:0030866; P:GO:0040011
4	CDJ90629.1	galactoside-binding lectin	356		carbohydrate binding			F:GO:0030246
4	ADY45824.1	fructose-bisphosphate aldolase class-I	417	nuclear heterochromatin; cytoplasm	fructose-bisphosphate aldolase activity	glycolytic process	Fructose-bisphosphate aldolase	F:GO:0004332; C:GO:0005720; C:GO:0005737; P:GO:0006096
4	EYC23757.1	arginine kinase	359		arginine kinase activity; ATP binding	phosphorylation	Arginine kinase	F:GO:0004054; F:GO:0005524; P:GO:0016310
4	XP_013300832.1-2	ATP synthase subunit beta, mitochondrial	541	mitochondrial inner membrane; mitochondrial small ribosomal subunit; integral component of membrane; proton-transporting ATP synthase complex, catalytic core F(1); non-motile cilium	ATP binding; methyltransferase activity; protein domain specific binding; metal ion binding; proton-transporting ATP synthase activity, rotational mechanism	protein methylation; mating behavior; determination of adult lifespan; gonad development; negative regulation of gene expression; ATP synthesis coupled proton transport; defecation; dauer larval development; inductive cell migration; pharyngeal pumping; embryonic morphogenesis; defense response to Gram-negative bacterium; ATP hydrolysis coupled cation transmembrane transport	Adenosinetriphosphatase; Nucleoside-triphosphate phosphatase	F:GO:0005524; C:GO:0005743; C:GO:0005763; P:GO:0006479; P:GO:0007617; F:GO:0008168; P:GO:0008340; P:GO:0008406; P:GO:0010629; P:GO:0015986; C:GO:0016021; F:GO:0019904; P:GO:0030421; P:GO:0040024; P:GO:0040039; P:GO:0043050; C:GO:0045261; F:GO:0046872; F:GO:0046933; P:GO:0048598; P:GO:0050829; C:GO:0097730; P:GO:0099132
4	ABV46675.1	putative chaperone protein DnaK	507	cytosol; plasma membrane;	ATP binding; heat shock protein binding; ATPase activity, coupled; protein folding chaperone; unfolded protein binding; misfolded protein binding	determination of adult lifespan; cellular response to heat; cellular response to unfolded protein; protein refolding; retrograde transport, endosome to Golgi; chaperone cofactor-dependent protein refolding;	Adenosinetriphosphatase; Nucleoside-triphosphate phosphatase	F:GO:0005524; C:GO:0005829; C:GO:0005886; P:GO:0008340; F:GO:0031072; P:GO:0034605; P:GO:0034620; P:GO:0042026; P:GO:0042147; F:GO:0042623; F:GO:0044183; F:GO:0051082; P:GO:0051085; F:GO:0051787
4	EYB84003.1	fructose-bisphosphate aldolase class-I	282	nuclear heterochromatin; cytoplasm	fructose-bisphosphate aldolase activity	glycolytic process	Fructose-bisphosphate aldolase	F:GO:0004332; C:GO:0005720; C:GO:0005737; P:GO:0006096
